# Supplementary material for: Multi-platform biomarkers of response to an immune checkpoint inhibitor in the neoadjuvant I-SPY 2 trial for early-stage breast cancer
Source: Cell Rep Med. 2024 Nov 6;5(11):101799. doi: 10.1016/j.xcrm.2024.101799 (PMC11604542; doi:10.1016/j.xcrm.2024.101799)
Supplement: Table S2. Description of 38 expression array-based biomarkers evaluated in this study, related to Figures 3, 6, S2, S3, S6, and S7, Table S6, and STAR Methods [file mmc2.xlsx]

## Sheet: Sheet1
Supplemental Table S2. Expression array based biomarkers evaluated in this study. Related to Figures 3, 6, S2, S3, S6, S7, Table S6, and STAR methods
Biomarker	Type	Description	Genes	Scoring method	Publication
TIL_sig	cell population	Tumor infiltrating lymphocytes	PTPRC	1) Mean center, 2) Z-score to sd=1	PMID:28239471
Tcell_sig	cell population	T cells	CD3D, CD3E, CD3G, CD6, SH2D1A, TRAT1	1) Average over genes, 2) mean center, 3) Z-score	PMID:28239471
Tc_sig	cell population	cytotoxic T cells	CD8A, CD8B	1) Average over genes, 2) mean center, 3) Z-score	PMID:28239471
ExhTc_sig	cell population	exhausted Tc cells	CD244, EOMES, LAG3, PTGER4	1) Average over genes, 2) mean center, 3) Z-score	PMID:28239471
Th1_sig	cell population	type 1 helper T cells	TBX21	1) Mean center, 2) Z-score to sd=1	PMID:28239471
Treg_sig	cell population	regulatory T cells	FOXP3	1) Mean center, 2) Z-score to sd=1	PMID:28239471
Cyto_sig	cell population	cytotoxic cells	CTSW, GNLY, GZMA, GZMB, GZMH, KLRB1, KLRD1, KLRK1, NKG7, PRF1	1) Average over genes, 2) mean center, 3) Z-score	PMID:28239471
NK_sig	cell population	Natural killer cells	NCR1, XCL1, XCL2	1) Average over genes, 2) mean center, 3) Z-score	PMID:28239471
NK56d_sig	cell population	CD56dim natural killer cells	IL21R, KIR3DL1, KIR3DL2	1) Average over genes, 2) mean center, 3) Z-score	PMID:28239471
Bcell_sig	cell population	B cells	BLK, CD19, FCRL2, KIAA0125, MS4A1, PNOC, SPIB, TCL1A, TNFRSF17	1) Average over genes, 2) mean center, 3) Z-score	PMID:28239471
DC_sig	cell population	Dendritic cells	CCL13, CD209, HSD11B1	1) Average over genes, 2) mean center, 3) Z-score	PMID:28239471
Mac_sig	cell population	Macrophages	CD163, CD68, CD84, MS4A4A	1) Average over genes, 2) mean center, 3) Z-score	PMID:28239471
Neut_sig	cell population	Neutrophils	CEACAM3, CSF3R, FCAR, FCGR3B, FPR1, S100A12, SIGLEC5	1) Average over genes, 2) mean center, 3) Z-score	PMID:28239471
Mast_sig	cell population	Mast cells	CPA3, HDC, MS4A2, TPSAB1, TPSB2	1) Mean center, 2) average over genes, 3) Z-score	PMID:28239471
TcClassII_sig	cell population	Activated Tc signature	CD2, CD3G, CD8A, IFNG, TNF, GZMB, GZMH, PRF1, ZAP70, HLA-DMA, HLA-DOA, HLA-DOB, HLA-DPA1, HLA-DPB1, HLA-DQA1, HLA-DQB1, HLA-DQB2, HLA-DRA, HLA-DRB1, HLA-DRB2, HLA-DRB3, HLA-DRB4, HLA-DRB5, HLA-DRB6, CIITA, CD74	1) Mean center, 2) average over genes, 3) Z-score	PMID: 24205370
Mod4_TB	cell population	T and B cell immune module	CD96, CD52, SEMA4D, CXCL13, SP140, CCR7, CTSW, DOCK2, EVI2B, FCN1, KLRK1, FLI1, PLCL2, FYB, IPCEF1, PPP1R16B, CCDC69, STAP1, GPR18, ICOS,GPR171, GZMA, GZMB, GZMK, IGJ, IL2RB, IL2RG, IL7R, ITGA4, ITK, KLRB1, LCK, LGALS2, LRMP, LTB, SH2D1A, CXCL9, NCF4, GIMAP6, IL21R, TRAT1, PLAC8, UBASH3A, POU2AF1, RHOF, LAX1, BANK1, SIRPG, PRF1, DOCK10, PRKCB, CRTAM, PTGDS, PTPRC, PTPRCAP, TNFRSF17, CCL19, SELL, …	1) Mean center, 2) take modified inner product with centroid as published and described below (though averaging would yield similar results), 3) Z-score	PMID: 24516633
PDCD1	cell population	PD-1 gene	PDCD1	1) Mean center, 2) Z-score to sd=1	single gene (NA)
CD274	cell population	PD-L1 gene	CD274	1) Mean center, 2) Z-score to sd=1	single gene (NA)
ICS5	Immune signaling	Integrated Cytokine Score	CXCL13, CLIC5, HLA-F, TNFRSF17, XCL2	1) Mean center, 2) average over genes, 3) Z-score	PMID: 24172169
Mod3_IFN	Immune signaling	Interferon module	IFI44, IFI44L, DDX58, IFI6, IFI27, IFIT2, IFIT1, IFIT3, CXCL10, MX1, OAS1, OAS2, OAS3, HERC5, SAMD9, HERC6, DDX60, RTP4, IFIH1, STAT1, TAP1, OASL, RSAD2, ISG15	1) Mean center, 2) take modified inner product with centroid as published and described below (though averaging would yield similar results), 3) Z-score	PMID: 24516633
TGFB_sig	Immune signaling	Transforming growth factor b signature	MMP3, MARCKSL1, IGF2R, LAMB1, SPARC, FN1, ITGA4, SMO, MMP19, ITGB8, ITGA5, NID1, TIMP1, SEMA3F, RHOQ, CTNNB1, MMP2, SERPINE1, EPHB2, COL16A1, EPHA2, TNC, JUP, ITGA3, TCF7L2, COL3A1, CDH6, WNT2B, ADAM9, DSP, HSPG2, ARHGAP1, ITGB5, IGFBP5, ARHGDIA, LRP1, IGFBP2, CTNNA1, LRRC17, MMP14, NEO1, EFNA5, ITGB3, EPHB3, CD44, IGFBP4, TNFRSF1A, RAC1, PXN, PLAT, COL8A1, WNT8B, IGFBP3, RHOA, EPHB4, MMP1, PAK1,…	1) Mean center, 2) average over genes, 3) Z-score	PMID: 21050467
CSR_Act	Immune signaling	Core serum response signature	ACAS2, ACINUS, ADAMTS1, ADD3, AIP1, ALEX3, APOD, APP, ARHC, ARHGAP12, ARHGEF3, ATP6V0A1, AXIN2, BAF53A, BBC3, BCCIP, BCL6, BF, BHC80, BHLHB2, BM039, BOCT, BRCA2, BRIP1, C11ORF14, C11ORF24, C13ORF1, C1ORF33, C1S, C20ORF108, C5ORF4, C6ORF55, C8ORF13, CAMLG, CBX1, CCNG2, CCNL2, CCT5, CDC14B, CDCA4, CDK2, CDKN1A, CDKN1C, CENPJ, CGI-121, CHEK1, CKLF, CL640, CLCN6, CLIC2, CNTNAP1, COPS6, CORO1C, COTL1,…	1) Mean center, 2) correlate to centroid, 3) Z-score	PMID: 15701700
STAT1_sig	Immune signaling	signal transducer and activator of transcription 1 signature	TAP1, GBP1, IFIH1, PSMB9, CXCL9, IRF1, CXCL11, CXCL10, IDO1, STAT1	1) Mean center, 2) average over genes, 3) Z-score	PMID:19272155
Chemokine12	Immune signaling	Signature of 12 chemokines	CCL2, CCL3, CCL4, CCL5, CCL8, CCL18, CCL19, CCL21, CXCL9, CXCL10, CXCL11, CXCL13	1) Mean center, 2) average over genes, 3) Z-score	PMID: 21703392; PMID: 28629479
TIS	Immune signaling	Tumor inflammatory signature	TIGIT, CD27, CD8A, PDCD1LG2, CXCR6, LAG3, CD274, CMKLR1, NKG7, CCL5, PSMB10, ID01, PPBP, HLA-DQA1, CD276, STAT1, HLA-DRB1, HLA-E	1) Mean center, 2) average over genes, 3) Z-score	PMID: 28650338
Geparsixto	Immune signaling	GeparSixto TRIAL immune activation signature	CXCL9, CCL5, CD8A, CD80, CXCL13, IDO1, PDCD1, CD274, CTLA4, FOXP3	1) Mean center, 2) average over genes, 3) Z-score	PMID: 25534375
ER_PR_sig	hormone receptor	Estrogen and progesterone receptor expression	ESR1, PGR	1) Mean center, 2) average over genes, 3) Z-score	(average of 2 genes – canonical ER)
Mitototic_sig	proliferation	Proliferation/cell cycle signature	PLK1, CDK1, BUB1B, NEK2, TTK, MELK, PLK4, CHEK1, AURKA, AURKB, BUB1, PBK	1) Mean center, 2) average over genes, 3) Z-score	PMID: 24060333
PARPi7_sig	DNA Damage Response (DDR)	DNA repair deficiency signature	BRCA1, CHEK2, MAPKAPK2, MRE11A, NBN, TDG, XPA; Normalization genes: RPL24, ABI2, GGA1, E2F4, IPO8, CXXC1, RPS10	1) Divide each PARPi-7 predictor gene level (not centered) by the geometric mean of the normalization genes, 2) log2-transform each ratio and median center, 3) calculate score as Weights*(Genes –Boundaries), using Weights=(-0.5320, 0.5806, 0.0713, -0.1396, -0.1976, -0.3937, -0.2335) and Boundaries=(-0.0153, -0.006, 0.0031, -0.0044, 0.0014, -0.0165, -0.0126), 4) standardize to sd=1.	PMID:22875744 PMID:28948212
HR	DNA Damage Response (DDR)	Homologous recombination	BARD1, BRCA1, BRCA2, BRIP1, PALB2, RAD51, RAD52, BLM, TOP3A, SLX1A, MRE11A, NBN, RBBP8, GEN1, SHFM1, EME1, MUS81, RAD50, XRCC2, XRCC3, TP53BP1	1) Mean center, 2) average over genes, 3) Z-score	PMID: 29617664
BER	DNA Damage Response (DDR)	Base excision repair	APEX1, APEX2, FEN1, TDG, TDP1, UNG, PARP1, POLB	1) Mean center, 2) average over genes, 3) Z-score	PMID: 29617664
NER	DNA Damage Response (DDR)	Nucleotide excision repair	XPA, XPC, ERCC2, ERCC5, ERCC6, CUL5, ERCC1, ERCC4	1) Mean center, 2) average over genes, 3) Z-score	PMID: 29617664
MMR	DNA Damage Response (DDR)	Mismatch repair	EXO1, MLH1, MLH2, MSH2, MSH3, MSH6, PMS1, PMS2	1) Mean center, 2) average over genes, 3) Z-score	PMID: 29617664
FA	DNA Damage Response (DDR)	Fanconi anemia	FANCA, FANCB, FANCC, FANCD2, FANCI, FANCL, FANCM, UBE2T	1) Mean center, 2) average over genes, 3) Z-score	PMID: 29617664
NHEJ	DNA Damage Response (DDR)	Non-homologous end joining	UG4, NHEJ1, XRCC4, XRCC5, XRCC6, PRKDC, POLL, POLM	1) Mean center, 2) average over genes, 3) Z-score	PMID: 29617664
DR	DNA Damage Response (DDR)	Direct repair	ALKBH2, ALKBH3, MGMT	1) Mean center, 2) average over genes, 3) Z-score	PMID: 29617664
TLS	DNA Damage Response (DDR)	Translesion synthesis	POLQ, POLN, REV3L, REV1, SHPRH	1) Mean center, 2) average over genes, 3) Z-score	PMID: 29617664
DamageSens	DNA Damage Response (DDR)	DNA damage sensor	ATR, ATM, TRIP, RNMT, TOPBP1, TREX1, CHEK1, CHEK2, MDC1	1) Mean center, 2) average over genes, 3) Z-score	PMID: 29617664
