# Supplementary material for: Multi-platform biomarkers of response to an immune checkpoint inhibitor in the neoadjuvant I-SPY 2 trial for early-stage breast cancer
Source: Cell Rep Med. 2024 Nov 6;5(11):101799. doi: 10.1016/j.xcrm.2024.101799 (PMC11604542; doi:10.1016/j.xcrm.2024.101799)
Supplement: Table S5. Results for all 61 mIF-based biomarkers evaluated in this study, related to Figures 3, 4, 5, S2, S3, S4, and S5, Table S4, and STAR Methods [file mmc3.xlsx]

## Sheet: Sheet1
Supplemental Table S5. Results for all 61 mIF based biomarkers evaluated in this study. Related to Figures 3, 4, 5, S2, S3, S4, S5, Table S4, and STAR methods
PID	10079	10089	10308	10534	10926	10998	11083	11245	11447	11993	12062	12742	13096	13211	13212	13439	14007	14024	14233	14514	14708	15170	15266	15462	15473	15820	16006	16107	16947	17087	17809	17838	18191	18212	18221	18224	18779	19115	19194	19498	19849	20545	20724	20806	20821	21287	23199	23451	25363
Arm	Paclitaxel + Pembrolizumab	Paclitaxel	Paclitaxel + Pembrolizumab	Paclitaxel + Pembrolizumab	Paclitaxel + Pembrolizumab	Paclitaxel	Paclitaxel + Pembrolizumab	Paclitaxel + Pembrolizumab	Paclitaxel	Paclitaxel + Pembrolizumab	Paclitaxel	Paclitaxel + Pembrolizumab	Paclitaxel + Pembrolizumab	Paclitaxel	Paclitaxel	Paclitaxel + Pembrolizumab	Paclitaxel + Pembrolizumab	Paclitaxel	Paclitaxel + Pembrolizumab	Paclitaxel + Pembrolizumab	Paclitaxel + Pembrolizumab	Paclitaxel	Paclitaxel + Pembrolizumab	Paclitaxel	Paclitaxel	Paclitaxel	Paclitaxel + Pembrolizumab	Paclitaxel + Pembrolizumab	Paclitaxel + Pembrolizumab	Paclitaxel + Pembrolizumab	Paclitaxel	Paclitaxel + Pembrolizumab	Paclitaxel + Pembrolizumab	Paclitaxel + Pembrolizumab	Paclitaxel + Pembrolizumab	Paclitaxel + Pembrolizumab	Paclitaxel	Paclitaxel	Paclitaxel	Paclitaxel + Pembrolizumab	Paclitaxel + Pembrolizumab	Paclitaxel	Paclitaxel	Paclitaxel	Paclitaxel	Paclitaxel	Paclitaxel	Paclitaxel + Pembrolizumab	Paclitaxel + Pembrolizumab
HR	0	0	1	1	0	1	1	1	1	1	0	0	1	1	0	1	1	0	1	0	1	0	1	1	1	1	0	0	0	1	0	1	1	0	0	0	1	1	1	0	1	1	1	0	1	0	1	0	1
HER2	0	0	0	0	0	0	0	0	0	0	0	0	0	0	0	0	0	0	0	0	0	0	0	0	0	0	0	0	0	0	0	0	0	0	0	0	0	0	0	0	0	0	0	0	0	0	0	0	0
MP	1	1	0	0	1	0	0	0	0	1	1	1	0	0	1	1	0	1	0	1	0	0	0	0	0	1	1	1	1	1	1	1	1	1	1	1	0	1	1	1	0	0	1	1	1	0	1	1	0
pCR	1	1	0	1	1	0	0	0	0	0	0	1	0	1	0	0	1	0	0	1	1	0	0	0	0	0	1	1	1	1	0	0	1	1	1	1	1	0	0	0	0	0	0	0	0	1	0	0	0
Cell Densities (percentages)
Tcell	31.6573	30.1186	23.2868	29.1148	19.2458	28.5634	6.04417	3.27064	NA	7.18081	24.7223	27.1673	25.8792	11.893	15.7597	25.4757	30.3154	5.82712	22.0971	19.5987	15.3528	8.90288	6.53197	21.8209	10.9129	18.5953	16.8111	16.9619	17.9264	26.3027	19.4123	18.5241	28.0588	26.5279	18.6745	23.9019	8.72222	22.9899	NA	3.54855	9.57962	20.4146	10.0844	18.9081	2.71979	25.3695	8.95913	15.1674	24.6374
Treg	3.33482	3.47894	0.301378	4.24657	0.922315	0.450113	0.030204	0.507732	NA	0.725127	0.0245018	0.165654	0.0888804	0.604478	1.67647	0.0256316	0.266028	0.500219	0.784548	0.478453	0.0950076	0.944487	0.542512	0.0293686	0.149759	1.61768	0.952346	0.0559648	1.03776	0.32718	0.142737	0.0783957	2.59085	1.03371	1.7833	1.936	0.0534637	0.486559	NA	0.491201	0.411241	2.76829	0.759604	1.42815	0.102152	1.029	0.261632	1.94167	0.155467
Bcell	2.40131	9.68054	1.4756	8.73478	0.471471	3.16954	0.326651	0.0444266	NA	0.366967	0.0571709	14.901	3.31866	0.630887	0.376304	0.798679	5.3383	0.210619	2.643	1.66567	0.825661	0.697406	0.180837	3.28928	0.748795	1.45752	1.26053	3.56208	0.352386	1.77346	0.361041	2.74764	3.27236	21.87	4.00389	5.03319	0.534637	2.16519	NA	0.0455754	0.612292	1.05302	0.340512	5.80184	1.46204	9.44185	2.4749	4.20029	2.88169
Mast	0.015265	0.314618	0.209153	0.0677877	0.0579517	0.506377	0.00894935	0.205208	NA	0.822006	0.767723	0.410192	0.0574304	1.31753	0.00450664	0.00512631	0.428601	0.0175516	0.413155	0.118397	0.418486	0.0956442	0.166807	2.58443	1.14598	2.63474	2.94164	0.202683	0.111535	0.219359	0.209908	0.0948335	0.0496648	0.267198	0.405203	0.0413632	0.290231	0.0810931	NA	0.0506393	0.530043	0.518284	0	0.252901	0.504373	1.38447	0.565691	0.458922	0.0638525
TIL	34.0586	39.7991	24.7624	37.8496	19.7173	31.7329	6.37082	3.31507	NA	7.54778	24.7795	42.0683	29.1979	12.5238	16.136	26.2744	35.6537	6.03774	24.7401	21.2644	16.1784	9.60029	6.71281	25.1101	11.6617	20.0529	18.0716	20.524	18.2788	28.0761	19.7733	21.2718	31.3311	48.3978	22.6784	28.935	9.25685	25.1551	NA	3.59413	10.1919	21.4676	10.4249	24.7099	4.18183	34.8114	11.434	19.3677	27.5191
Tc	1.01002	8.05887	8.69948	10.5494	10.3002	15.4055	44.2319	2.69044	6.73121	2.00823	NA	13.7149	NA	5.83313	4.71528	11.7075	21.7633	4.06848	12.8054	15.453	16.6644	3.3904	7.61258	6.27912	11.3385	12.3768	11.5105	16.6298	8.68052	13.9262	5.79107	10.6287	25.936	28.5711	11.3365	8.74051	26.8758	NA	5.4917	2.05374	8.47743	13.1042	5.74987	2.23125	13.1913	9.7438	13.5626	NA	3.08383
CD8nT	14.6371	7.94996	9.04241	24.547	18.3411	11.4619	9.48582	3.06478	9.50467	6.16438	NA	3.35631	NA	9.27671	6.57069	23.5373	14.6418	4.96346	10.3219	9.86047	12.3876	4.77679	3.65486	38.2621	8.46025	20.0748	18.9767	15.9918	10.6284	13.6428	2.12617	11.5559	32.3085	14.2571	14.7903	16.5919	12.6448	NA	0.510856	1.87034	3.83404	10.0307	3.65299	24.2465	5.0828	15.5537	13.7028	NA	16.7817
Mac	7.08645	2.8933	6.24181	7.74933	6.15296	3.07916	13.8865	5.09322	20.2362	5.57841	NA	9.52952	NA	9.94163	5.21459	6.31108	26.7911	5.57928	21.1382	7.44806	3.56529	26.198	8.18693	4.33462	10.7212	35.6672	9.43494	15.0536	6.12697	27.5175	2.78374	11.3125	18.3346	8.40203	6.78786	5.31741	2.56639	NA	2.46914	9.38457	3.7125	0.949986	0.750733	12.2237	3.24543	29.2158	3.27635	NA	6.23097
prT	3.95482	2.21442	1.25492	2.42286	1.49201	1.83796	0.130884	0.0951998	NA	0.801456	0.0735054	0.717835	1.40294	0.272895	1.24834	1.13599	1.12914	0.508995	1.12611	1.44996	0.352885	0.179333	0.682817	0.0587372	0.501367	1.8259	1.64002	0.902999	1.67141	1.30128	3.07305	1.01788	2.06753	4.46395	4.36697	2.83287	0.32842	3.19507	NA	0.631726	0.143934	1.59187	1.8539	1.81494	0.217072	0.94169	0.579833	2.60956	2.17931
prB	0.400413	0.859148	0.0625813	0.542302	0.0746496	0.28132	0.010068	0.01904	NA	0.0469718	0.00816727	0.583734	0.1887	0.0997682	0.0383064	0.128158	0.233514	0.0438789	0.164069	0.1038	0.00904834	0.0597776	0.0140305	0	0.0651126	0.208217	0.244129	0.238985	0.0533428	0.169167	0.0335852	0.0733379	0.549072	2.85561	0.326971	0.451968	0.0305507	0.300045	NA	0.00506393	0.00685401	0.0863807	0.0960419	1.16037	0.217072	0.629872	0.254561	0.499915	0.230424
prTum	18.1114	14.3635	5.07238	10.9182	15.7609	3.73218	2.61321	13.9478	NA	12.5297	8.05292	0.709947	6.83012	5.00895	41.6143	8.65629	5.80828	31.584	9.00291	20.0026	2.24173	2.25561	15.9231	2.26138	10.4376	13.6542	20.6809	3.40175	19.3667	16.8219	13.4761	14.966	13.3939	11.3317	31.5196	37.7283	3.37585	12.7276	NA	31.6268	7.4069	9.83094	35.0902	6.69444	29.1962	2.03929	17.6991	8.02963	17.3138
PD1CD8T	0.0326471	0.724062	0.334596	0.253238	0.29502	2.4575	1.3957	0.405687	0.660639	0.12418	NA	0.579363	NA	0.392905	0.899536	0.378192	1.60647	0.0738977	0.223257	0.146451	0.250993	0.45359	0.219605	1.01276	1.41563	1.26324	0.553246	0.130659	0.495697	1.00805	0.587436	0.440297	1.64215	0.223899	0.184651	0.432228	0.0980217	NA	1.31971	0.0363341	0.129827	3.66024	0.209975	0.322338	0.649085	0.763914	1.0431	NA	0.391885
PD1CD8nT	0.654982	0.591611	0.401276	1.79103	0.36506	0.320544	1.09349	0.055321	0.310531	0.258062	NA	0.029967	NA	0.765031	0.466282	1.05544	0.593647	0.127268	0.215815	0.503726	0.205538	0.312644	0.130315	0.222807	0.0134183	1.07431	1.54156	0.303018	0.450398	1.23391	0.0964447	0.387702	0.751767	0.551335	1.1131	0.535487	0.115844	NA	0	0.0276831	0.049721	0.251467	0.511994	0.571417	0.0817745	0.311802	0.843213	NA	0.440117
PD1T	0.687629	1.31567	0.735872	2.04427	0.66008	2.77805	2.48919	0.461008	0.971169	0.382242	NA	0.60933	NA	1.15794	1.36582	1.43364	2.20012	0.201166	0.439072	0.650176	0.456531	0.766234	0.34992	1.23557	1.42905	2.33756	2.0948	0.433677	0.946095	2.24196	0.683881	0.827999	2.39392	0.775234	1.29776	0.967715	0.213866	NA	1.31971	0.0640172	0.179548	3.91171	0.72197	0.893754	0.73086	1.07572	1.88632	NA	0.832002
PD1Im	0.808015	1.28035	0.697769	1.47088	0.369305	1.78728	2.27989	0.0147523	0.569306	0.558811	NA	0.489462	NA	0.867036	0.569253	1.27948	1.63366	0.24222	0.351896	0.498898	0.345857	0.796986	0.301655	0.141787	0.120765	1.24472	2.1447	0.496226	0.359801	2.0449	0.122748	0.498903	1.11641	0.786882	1.07149	0.685351	0.106933	NA	0.0425713	0.0605568	0.0220982	1.06175	0.195593	0.63421	0.150772	0.69116	0.983365	NA	0.494378
PDL1Mac	2.0333	0.0147167	0.0154795	0.25455	0.0180408	0.0582807	0.00640718	0.00368806	0.258776	0.0717917	NA	0.0899011	NA	0.0623359	0.256455	0.00205539	0.00226583	0.057476	0.208373	0.0627645	0.167988	0.117882	0.0398185	0.0202552	0	0.0740905	0.395676	0.0125099	0.0634181	0.209189	0	0.0255462	0.0699318	0.0103537	0.135237	0.102346	0	NA	0	0.0311435	0.00276228	0	0.0316401	0.0334896	0.00255545	0	0.0367613	NA	0.316522
PDL1Im	4.34104	0.129507	0.0214332	0.418564	0.0498774	0.0777076	0.0160179	0.00737613	0.283131	0.0892545	NA	0.159824	NA	0.0812256	0.289483	0.00616618	0.00226583	0.127268	0.233888	0.138404	0.320164	0.161447	0.112216	0.0202552	0	0.0926132	0.775594	0.0208498	0.120365	0.22738	0	0.085655	0.278478	0.0349438	0.825726	0.253123	0.0178221	NA	0	0.0640172	0.00276228	0.0279408	0.0719093	0.0376758	0.0383318	0	0.0896057	NA	0.756639
PDL1Tum	1.43647	0.0235467	0.017861	0.58389	0.261061	0.456532	0.0662075	2.31795	0.837215	0.207614	NA	1.41844	NA	0.230454	0.347769	0.173681	0.258304	0.0821085	0.133954	0.466711	0.237159	0.27933	0.355953	0.202552	0.114056	1.44106	0.906902	0.0152899	0.201903	0.237991	0.105212	0.075136	0.251005	0.120362	1.23144	0.203778	0.106933	NA	0.97914	0.204163	0.516546	0.447052	0.696082	0.165355	0.597976	0.140311	0.238949	NA	1.46203
PD-L1 scores
CPS	12.9891	0.229783	0.0669738	1.83354	0.743579	1.39665	0.286576	3.81555	3.58849	0.578406	NA	6.7637	NA	1.02855	1.20966	0.402994	0.655345	0.430925	0.73481	1.13202	1.24114	1.16935	0.796257	0.529865	0.277869	3.88076	3.32198	0.109515	0.621878	1.11015	0.148967	0.273371	2.77451	0.443426	3.50877	0.85989	0.546448	NA	2.13755	1.05831	0.758156	1.26206	0.859101	0.597806	1.21796	0.41958	0.529061	NA	5.38721
TPS	3.22951	0.0353513	0.0304426	1.06797	0.624302	1.1935	0.230749	3.80344	2.68162	0.404506	NA	6.07877	NA	0.760504	0.660151	0.389177	0.649647	0.16899	0.26759	0.8731	0.528146	0.741043	0.605401	0.481696	0.277869	3.64642	1.79062	0.0463333	0.38961	0.56773	0.148967	0.127743	1.31527	0.343655	2.10038	0.383511	0.468384	NA	2.13755	0.805681	0.754123	1.18782	0.778661	0.486873	1.14459	0.41958	0.384772	NA	3.54999
Morisita-Horn indices
T_Treg	0.827261	0.865991	0.361433	0.863444	0.597076	0.260807	0.146641	0.479181	NA	0.664988	0.0086607	0.248482	0.179069	0.636582	0.669447	0.0861592	0.341039	0.486527	0.520929	0.565131	0.274796	0.692944	0.617603	0.0398248	0.29801	0.703862	0.718965	0.151133	0.587833	0.367493	0.256396	0.185707	0.678598	0.703005	0.757469	0.694145	0.199248	0.638155	NA	0.440423	0.420549	0.863002	0.673444	0.775195	0.4361	0.654778	0.661733	0.720811	0.25807
T_B	0.509467	0.471524	0.363904	0.684925	0.415666	0.356965	0.46016	0.0163161	NA	0.32952	0.149803	0.399735	0.496507	0.209118	0.447127	0.156819	0.616792	0.046594	0.379033	0.545484	0.103669	0.255655	0.289963	0.473407	0.313824	0.288273	0.359588	0.279449	0.141962	0.446946	0.051737	0.523356	0.593726	0.607368	0.550902	0.325181	0.283431	0.362559	NA	0.194433	0.223336	0.255336	0.0897534	0.686861	0.429609	0.694524	0.474688	0.284908	0.436158
Tm_B	0.098415	0.0278222	0.0378643	0.21751	0.106839	0.0841173	0.30023	0.0245475	NA	0.0117051	0.0680527	0.0673657	0.078786	0.0803258	0.0514841	0.0290187	0.0545694	0.0279044	0.0251224	0.0324218	0.00451855	0.147557	0.0419355	0	0.0833917	0.0615287	0.0245081	0.0116919	0.022186	0.0676574	0.0161789	0.10116	0.234661	0.220357	0.0711452	0.0150603	0.235176	0.0874558	NA	0.0116745	0.0098074	0.0998001	0.0686324	0.248304	0.058018	0.129697	0.0891077	0.00878411	0.140162
Tm_Treg	0.357736	0.119069	0.0961017	0.402202	0.303461	0.147987	0.0585762	0.11158	NA	0.0431352	0.0370865	0.0830633	0.08023	0.2936	0.26595	0.0238003	0.0590739	0.189348	0.191183	0.10336	0.0114115	0.248979	0.241245	0.0398438	0.0844363	0.385638	0.20171	0.0462164	0.240421	0.14951	0.0232924	0.0415764	0.477666	0.480605	0.528594	0.143043	0.16986	0.186315	NA	0.358193	0.113352	0.393143	0.423542	0.291417	0.0319572	0.144078	0.161131	0.31863	0.21691
Tm_T	0.418116	0.0824722	0.267384	0.422954	0.399568	0.335862	0.534184	0.141302	NA	0.0791519	0.319138	0.299002	0.337042	0.432707	0.188937	0.247461	0.182914	0.329412	0.239796	0.161543	0.0614792	0.206957	0.257861	0.0754166	0.311494	0.480832	0.203881	0.13476	0.266047	0.191169	0.0771832	0.123099	0.347977	0.69808	0.541589	0.134067	0.732611	0.500549	NA	0.278341	0.140728	0.464412	0.698762	0.316751	0.107419	0.168591	0.30967	0.215491	0.526022
Tm_TIL	0.405051	0.0771944	0.260535	0.405578	0.395882	0.332828	0.54299	0.148711	NA	0.0781361	0.319593	0.247233	0.322474	0.431233	0.1883	0.24614	0.174544	0.330439	0.222321	0.155099	0.0605043	0.222362	0.25568	0.0744631	0.311335	0.46361	0.192077	0.116685	0.265132	0.189788	0.077359	0.129618	0.351252	0.529359	0.435696	0.121164	0.737625	0.492937	NA	0.274661	0.135758	0.464512	0.699542	0.319751	0.114232	0.170835	0.304952	0.166211	0.510191
Tm_CD8nT	0.257127	0.0800504	0.256276	0.377793	0.377332	0.546839	0.594806	0.176069	0.315031	0.0578278	NA	0.186253	NA	0.40282	0.164941	0.23182	0.184645	0.362933	0.253053	0.229339	0.0793687	0.217408	0.319307	0.106763	0.300439	0.398773	0.161473	0.141344	0.314502	0.15348	0.286538	0.0928061	0.287423	0.345759	0.296789	0.128655	0.687199	NA	0.521668	0.227092	0.189405	0.539411	0.537027	0.555389	0.10473	0.24337	0.374726	NA	0.307972
Tm_Tc	0.403902	0.0803787	0.224059	0.407277	0.393361	0.361504	0.762998	0.116896	0.403394	0.0554327	NA	0.292571	NA	0.503268	0.415417	0.255253	0.210032	0.317593	0.188452	0.163182	0.110599	0.164047	0.232487	0.197631	0.401956	0.471634	0.150614	0.128734	0.101283	0.158287	0.403099	0.1501	0.321515	0.865595	0.681559	0.121318	0.76925	NA	0.485213	0.271973	0.176124	0.61827	0.690018	0.124306	0.615706	0.242349	0.543752	NA	0.294185
Tm_Mac	0.150682	0.169109	0.577948	0.341667	0.513231	0.390511	0.717652	0.313813	0.437682	0.381437	NA	0.223614	NA	0.328982	0.296234	0.34228	0.31406	0.381729	0.558545	0.31438	0.111551	0.22962	0.299308	0.0778876	0.331986	0.532141	0.334732	0.301901	0.329977	0.47305	0.263809	0.156797	0.254749	0.373153	0.237805	0.315695	0.610064	NA	0.633528	0.486763	0.286629	0.395346	0.245854	0.560136	0.654924	0.468056	0.0986336	NA	0.627414
CD8nT_Mac	0.743429	0.565116	0.583646	0.687371	0.61425	0.657962	0.603331	0.480867	0.777204	0.383266	NA	0.658118	NA	0.738403	0.674799	0.524087	0.615836	0.518876	0.577491	0.620359	0.440621	0.6919	0.395885	0.0131839	0.714094	0.742757	0.517017	0.568259	0.486099	0.37916	0.697741	0.58107	0.458793	0.566823	0.616872	0.349745	0.595495	NA	0.400942	0.404049	0.403319	0.296726	0.34019	0.687986	0.139747	0.584025	0.448065	NA	0.582929
Tc_Mac	0.286507	0.666565	0.467491	0.568321	0.616402	0.383856	0.763441	0.212841	0.66115	0.278944	NA	0.798756	NA	0.556332	0.539535	0.473014	0.551393	0.434673	0.400475	0.484933	0.343561	0.610248	0.358219	0.0117367	0.428409	0.533214	0.429895	0.431326	0.190635	0.438088	0.288907	0.559435	0.346436	0.525602	0.482052	0.277813	0.551102	NA	0.702229	0.368144	0.469089	0.468392	0.283252	0.181225	0.551398	0.505905	0.335287	NA	0.418952
T_Mac	0.742606	0.662499	0.55476	0.667906	0.641785	0.539125	0.76151	0.38116	0.788496	0.377601	NA	0.825904	NA	0.703666	0.718504	0.546944	0.595795	0.535597	0.49952	0.554953	0.40729	0.705693	0.412387	0.0135639	0.611492	0.730969	0.501456	0.543916	0.362719	0.450217	0.446039	0.594757	0.425471	0.598323	0.601158	0.336153	0.587308	NA	0.71891	0.437164	0.493039	0.408292	0.325139	0.662065	0.495303	0.571684	0.400056	NA	0.603482
PD1T_PDL1Tm	0.366265	0.0479207	0.0470781	0.317706	0.147023	0.231245	0.0952323	0.0173799	0.384892	0.129419	NA	0.361861	NA	0.14304	0.111611	0.0872361	0.106589	0.0398298	0.204581	0.122044	0.221012	0.308329	0.0840974	0.266451	0.0502724	0.511384	0.1694	0.00734169	0.136339	0.249975	0.12751	0.044293	0.252244	0.163589	0.173141	0.154472	0.142645	NA	0.765905	0.0292349	0.0547	0	0.355875	0.187963	0.315809	0.0335244	0.259873	NA	0.154692
PD1Tc_PDL1Tm	0.0773313	0.0107762	0.0414294	0.207281	0.133889	0.234305	0.0994318	0.0143237	0.275329	0.140777	NA	0.347761	NA	0.149298	0.116449	0.0456066	0.11604	0.0287946	0.193112	0.0435665	0.34802	0.205447	0.0436082	0.139632	0.0506532	0.472081	0.135127	0	0.0378449	0.302456	0.140207	0.0267632	0.310516	0.246679	0.18643	0.127424	0.0625	NA	0.765905	0.029967	0.0215554	0	0.116361	0.189724	0.322156	0.0391773	0.244604	NA	0.0767217
CD8nPD1T_PDL1Tm	0.360552	0.0915176	0.0498421	0.31846	0.123931	0.121246	0.0803186	0.0214162	0.368041	0.0995888	NA	0.206897	NA	0.13224	0.0789672	0.0998259	0.0697313	0.0296918	0.171741	0.134122	0.0183595	0.369262	0.108955	0.759494	0	0.292257	0.172611	0.0106716	0.251553	0.147531	0.0314181	0.0571811	0.0824071	0.114957	0.150631	0.151457	0.175676	NA	0	0.00899253	0.0758681	0	0.395203	0.155778	0.0567569	0.0114613	0.245258	NA	0.219558
PD1T_PDL1Im	0.485699	0.185116	0.344568	0.45832	0.220053	0	0.00495818	0.0931519	0.357482	0.164777	NA	0.0847516	NA	0.119722	0.00790474	0	0	0.140811	0.342319	0.183705	0.227409	0.126716	0.0468307	0	0	0.0543854	0.201741	0.0265146	0.12761	0.344688	0	0.0921948	0.227969	0.0893752	0.322431	0.215819	0.0743034	NA	0	0.0738839	0	0	0.13196	0.119475	0.0597715	0	0.11907	NA	0.159636
PD1Tc_PDL1Im	0.0268253	0.125839	0.30297	0.254749	0.299776	0	0.00110642	0.104268	0.273244	0.0966306	NA	0.0878455	NA	0.0800369	0.00341281	0	0	0.104956	0.306698	0.273182	0.193195	0.0934492	0.0392021	0	0	0.0772411	0.147384	0.0599432	0.138463	0.381844	0	0.0220751	0.226484	0.0816136	0.153718	0.157357	0.15493	NA	0	0.0875912	0	0	0.0229677	0.124501	0.0667562	0	0.100763	NA	0.0292222
CD8nPD1T_PDL1Im	0.496157	0.237047	0.367902	0.476367	0.112883	0	0.00965041	0	0.427089	0.181449	NA	0	NA	0.135807	0.015947	0	0	0.105354	0.300723	0.11626	0.228104	0.150784	0.0511613	0	0	0.0205946	0.214427	0.00770634	0.0976204	0.241367	0	0.164982	0.167432	0.0892933	0.338187	0.238113	0	NA	0	0	0	0	0.172564	0.106514	0	0	0.135303	NA	0.328004
PD1T_PDL1	0.519026	0.19658	0.313887	0.550503	0.187669	0.231245	0.088734	0.0194773	0.464185	0.16463	NA	0.358185	NA	0.153848	0.0494953	0.0877489	0.106589	0.13912	0.385671	0.196374	0.310755	0.317152	0.0893807	0.266451	0.0502724	0.516609	0.220811	0.023849	0.227315	0.393607	0.12751	0.119431	0.314818	0.20603	0.386143	0.230979	0.164398	NA	0.765905	0.0462216	0.0547	0	0.357217	0.208403	0.325323	0.0335244	0.265987	NA	0.178595
PD1Tc_PDL1	0.0405932	0.123036	0.271928	0.288959	0.186064	0.234305	0.0903844	0.0164843	0.325287	0.143528	NA	0.344616	NA	0.150594	0.0470174	0.0455983	0.11604	0.0884831	0.333894	0.125259	0.318299	0.206332	0.0529203	0.139632	0.0506532	0.473963	0.160656	0.0430179	0.149481	0.431917	0.140207	0.0332571	0.332644	0.272254	0.230647	0.167825	0.146717	NA	0.765905	0.0478474	0.0215554	0	0.111335	0.20182	0.332045	0.0391773	0.242273	NA	0.0627714
CD8nPD1T_PDL1	0.525275	0.262093	0.329555	0.564693	0.140065	0.121246	0.0773454	0.0213635	0.461821	0.145968	NA	0.191859	NA	0.146978	0.0466241	0.100467	0.0697313	0.102022	0.328225	0.177538	0.219339	0.385686	0.107924	0.759494	0	0.291897	0.232267	0.0116061	0.264114	0.24845	0.0314181	0.201888	0.177909	0.157729	0.375653	0.247508	0.136364	NA	0	0.00815196	0.0758681	0	0.401722	0.177804	0.0556601	0.0114613	0.26157	NA	0.316224
Spatial Proximity Scores
Tm_B.SPS	0.262738	0.227637	0.0577511	0.668269	0.209495	0.21924	0.249487	0.0161763	NA	0.0142089	0.0394157	1.9471	0.1731	0.0448863	0.0304036	0.0805927	0.281722	0.00150766	0.150232	0.0453894	0.01996	0.123365	0.0313459	0	0.0276617	0.0799798	0.17671	0.0892215	0.00886019	0.367022	0	0.0990798	0.963728	3.84692	0.406846	0.264516	0.255177	0.141037	NA	0.00305519	0.0190242	0.112692	0.0292532	1.55681	0.115761	0.428992	0.154655	0.354141	0.787895
Tm_T.SPS	5.95251	2.9686	2.22961	4.491	4.8325	3.45022	3.0734	0.275173	NA	0.8956	3.97744	5.34642	3.57967	3.49399	2.0616	3.13499	3.47975	0.811364	2.93312	1.45187	0.608444	1.9417	1.43745	1.81284	2.03853	4.75432	2.07124	1.60631	1.91391	3.41173	1.40399	0.802159	5.68135	9.15394	6.20967	2.17337	4.38611	5.50498	NA	1.1245	0.975827	4.38081	3.64488	3.12388	0.337779	2.07437	3.16482	4.02724	6.02214
Tm_Treg.SPS	1.10818	0.609735	0.0478549	1.05026	0.532417	0.120419	0.0291915	0.0358912	NA	0.0479634	0.00965685	0.0230834	0.0286931	0.251606	0.585813	0.00513809	0.0461455	0.0505267	0.172521	0.0574847	0	0.54858	0.203353	0	0.060627	0.571114	0.313292	0.0138406	0.138852	0.117048	0	0.00527578	1.28496	0.610488	1.08392	0.38498	0.038438	0.131063	NA	0.250704	0.0670115	1.08601	0.418444	0.423886	0.0174763	0.195139	0.125948	1.08151	0.096054
T_Treg.SPS	3.63471	3.41985	0.411772	4.16469	1.29684	0.286897	0.104002	1.64091	NA	1.71606	0.0568602	0.294361	0.114256	1.28206	3.35271	0.0402846	0.313224	1.38785	0.926845	0.679495	0.101075	2.00186	1.08673	0.46239	0.338576	1.6744	1.76439	0.0866023	1.36636	0.419981	0.197384	0.135009	3.11257	1.36777	2.03096	2.80547	0.140407	0.892595	NA	1.37071	0.49345	3.62563	1.06932	1.66035	0.333205	0.94466	1.2446	3.2434	0.268618
T_B.SPS	1.41692	3.01145	0.744838	3.28939	0.533811	0.611696	0.464012	0.0226068	NA	0.264309	0.0707446	3.64759	1.35253	0.216953	0.441294	0.434208	1.39615	0.00202703	0.809754	0.901565	0.929645	0.814043	0.178199	0.521984	0.267874	0.902852	0.741877	1.11372	0.085	0.800938	0.0065594	2.00879	2.4081	6.87267	2.75489	1.66814	0.29157	0.904201	NA	0.0473269	0.266119	0.273863	0.0310261	3.00034	0.539941	1.68679	1.32702	1.17491	1.58702
Tm_CD8nT.SPS	3.24023	0.680643	1.25107	4.05564	4.52461	3.1199	4.43533	0.325472	2.39326	1.04793	NA	1.24195	NA	2.83193	1.55736	2.88691	2.67558	1.16914	1.98139	1.32073	0.727504	1.80637	1.22779	1.77881	1.41066	4.3092	2.42234	1.83801	1.63919	2.30417	0.623534	0.480616	6.15952	4.51538	3.55959	2	4.64706	NA	0.508531	0.745819	0.930733	2.44231	1.42079	5.94753	0.735914	1.8465	3.20497	NA	3.36711
Tm_Tc.SPS	0.836929	0.646065	1.37726	2.80468	3.24861	3.20346	10.2376	0.430239	2.37963	0.899274	NA	4.63589	NA	3.03178	2.04651	2.22184	4.27462	0.683827	1.97487	1.38607	1.62157	1.2693	1.93544	2.48497	3.23261	3.75975	2.22011	1.81363	1.02581	2.36202	1.97258	0.705018	6.26294	9.73374	4.45996	1.76167	8.93772	NA	2.545	0.814541	1.2272	3.72988	2.22562	0.78689	4.47064	1.45059	4.51631	NA	0.95101
Tm_Mac.SPS	0.842993	0.261094	0.997168	0.65179	1.68318	0.412476	2.52617	0.415346	3.69853	0.670879	NA	1.44813	NA	2.12584	0.947077	0.719149	2.10087	0.911791	3.14779	0.78792	0.210721	4.23562	1.83257	0.15929	1.61514	4.51029	1.1722	1.56463	0.552709	2.83476	0.431295	0.263614	1.75207	2.17035	1.1615	0.679795	0.843365	NA	1.60482	2.71232	0.357676	0.27119	0.195158	3.01649	1.39395	2.08106	0.290667	NA	1.47037
T_Mac.SPS	4.5912	1.584	3.39124	2.72044	2.57082	1.29276	3.06215	3.66483	7.75097	3.28126	NA	4.11865	NA	5.59224	3.29706	2.31822	4.8144	2.36234	5.26625	2.65339	0.970766	9.02561	2.72618	0.126417	3.92864	6.49326	4.31815	3.98072	2.29051	5.82862	1.2624	3.68392	2.96577	3.00883	2.77449	2.72195	0.800628	NA	2.39007	3.38533	1.30337	0.405447	0.495375	5.24904	1.49093	6.08843	1.44312	NA	3.69639
CD8nT_Mac.SPS	4.67389	1.3881	3.45117	2.72407	2.57446	1.36134	3.46398	3.99577	8.11984	3.06181	NA	5.33185	NA	5.81143	3.93076	2.26272	5.15023	2.52173	5.49116	2.92805	1.25072	8.71731	3.58256	0.140886	4.63841	7.03168	4.42372	4.14624	2.48091	6.00779	2.82549	4.25613	3.17033	3.75098	3.17063	2.69381	0.863129	NA	2.54167	3.30718	1.42334	0.36799	0.570981	5.21982	1.764	6.76787	1.57381	NA	3.70254
Tc_Mac.SPS	3.46879	1.86859	3.29674	2.77136	2.54606	1.28674	2.99157	3.08856	7.65537	3.2032	NA	3.805	NA	5.33319	2.72146	2.6032	4.52153	2.19967	5.10029	2.5354	0.776175	9.51455	2.43258	0.0876623	3.43101	6.07309	4.18984	3.95882	2.14087	5.45884	0.76567	3.32219	2.7268	2.7139	2.35485	2.86803	0.77204	NA	2.37597	3.37552	1.59858	0.43378	0.439363	5.93443	1.44536	5.93164	1.29924	NA	3.88596
PD1T_PDL1Tm.SPS	1.59079	0.0736257	0	0.754	0.961967	0.376812	0.131557	1.26768	2.40579	0.734309	NA	1.26583	NA	0.693381	0.239293	0.102159	0.314766	0.145833	0.404641	0.181365	1.01067	0.835728	0.322354	0.477273	0.176923	1.72946	0.944632	0.00555556	0.21006	0.443962	0.941434	0.0418181	0.269077	0.16835	0.945374	0.595376	2.3	NA	2.69355	0.0416667	0.127701	0	0.735206	0.510868	0.55451	0.0192147	0.746638	NA	0.754955
PD1Tc_PDL1Tm.SPS	0.316667	0.0496032	0	0.594735	1.56237	0.38785	0.176446	1.29676	2.91462	0.744565	NA	1.2797	NA	0.754494	0.298615	0.0152778	0.317007	0	0.881331	0.0569873	1.03035	1.08634	0.440034	0.75	0.184	2.94093	1.02191	0	0.0723348	0.630866	1.14225	0.08125	0.24756	0.182198	0.749248	0.528174	2.3	NA	2.69355	0.0416667	0.0688776	0	1.63476	0.238318	0.619853	0.0357143	0.82228	NA	1.2453
CD8nPD1T_PDL1Tm.SPS	1.64652	0.0904982	0	0.752675	0.296494	0.208333	0.0593997	1.65404	1.78953	0.266221	NA	0.95	NA	0.641912	0.162216	0.110708	0.175091	0.1875	0.0468331	0.193222	0.0166667	0.693892	0.154444	0	0	0.514795	0.853456	0.00555556	0.217953	0.0635403	0	0.0264706	0.376932	0.157805	0.92818	0.790436	0	NA	0	0	0.125	0	0.625883	0.416667	0	0	0.720553	NA	0.832431
PD1T_PDL1Im.SPS	3.23137	0.305344	0.0906891	0.850379	0.472608	0	0.0409749	0.00367389	1.03682	0.691686	NA	0	NA	0.431934	0.0996897	0	0	0.583333	0.597276	0.192686	0.0545977	0.367369	0.1475	0	0	0.312508	1.49545	0	0.333394	0.240322	0	0.110845	0.622288	0.230422	0.934288	0.844986	1.7	NA	0	0.533333	0	0	0.0908167	0.115401	0.0116379	0	0.439113	NA	0.976347
PD1Tc_PDL1Im.SPS	0.308333	0.485049	0.0493574	0.485228	0.479829	0	0.0346154	0.00372872	0.988117	0.0199126	NA	0	NA	0.413691	0.0359589	0	0	0.34375	0.884858	0.263725	0.0767857	0.45625	0.191667	0	0	0.545081	1.25044	0	0.296557	0.19012	0	0.0798611	0.683031	0.615	0.629315	1.03639	1.7	NA	0	0.533333	0	0	0.06875	0.0765187	0.0116379	0	0.42744	NA	0.690934
CD8nPD1T_PDL1Im.SPS	3.32468	0.269888	0.0657605	0.854981	0.0222765	0	0.0206597	0	0.981368	0.600129	NA	0	NA	0.421379	0.186942	0	0	0.651786	0.466601	0.180041	0.0338889	0.0681818	0.0555556	0	0	0.0485041	1.43019	0	0.263374	0.147708	0	0.0974359	0.415766	0.109609	0.846803	0.717315	0	NA	0	0	0	0	0.10484	0.103912	0	0	0.429818	NA	1.00306
PD1T_PDL1.SPS	3.96901	0.363838	0.0906891	1.49285	1.14791	0.376812	0.172531	1.2714	3.0364	1.37614	NA	1.26583	NA	0.934422	0.290551	0.102159	0.314766	0.583333	0.886501	0.363127	1.06096	1.12721	0.363068	0.477273	0.176923	1.943	2.02859	0.00555556	0.538826	0.672135	0.941434	0.146553	0.820541	0.398813	1.74153	1.34088	2.3	NA	2.69355	0.575	0.127701	0	0.73944	0.598684	0.566216	0.0192147	1.05818	NA	1.46394
PD1Tc_PDL1.SPS	0.5	0.534652	0.0493574	0.992228	1.78326	0.38785	0.227244	1.30053	3.61574	0.764478	NA	1.2797	NA	0.985415	0.325161	0.0152778	0.317007	0.34375	1.41163	0.315608	1.09821	1.69639	0.472177	0.75	0.184	3.32507	1.78689	0	0.362477	0.809398	1.14225	0.158333	0.877299	0.797198	1.36289	1.53293	2.3	NA	2.69355	0.575	0.0688776	0	1.63476	0.278037	0.63156	0.0357143	1.07646	NA	1.32367
CD8nPD1T_PDL1.SPS	4.08792	0.339493	0.11576	1.49699	0.311352	0.208333	0.094198	1.65404	2.49018	0.965418	NA	0.95	NA	0.902415	0.252212	0.110708	0.175091	0.651786	0.555081	0.362056	0.0505556	0.765152	0.204444	0	0	0.550799	1.95301	0.00555556	0.565201	0.25182	0	0.126292	0.62464	0.267443	1.73388	1.35921	0	NA	0	0	0.125	0	0.631913	0.50669	0	0	1.07072	NA	1.5342
[truncated: 49 more columns]
