# Supplementary material for: Multi-platform biomarkers of response to an immune checkpoint inhibitor in the neoadjuvant I-SPY 2 trial for early-stage breast cancer
Source: Cell Rep Med. 2024 Nov 6;5(11):101799. doi: 10.1016/j.xcrm.2024.101799 (PMC11604542; doi:10.1016/j.xcrm.2024.101799)
Supplement: Table S6. Results for all 38 expression array-based and 27 RPPA-based biomarkers evaluated in this study, related to Figures 3, 6, S2, S3, S6, and S7, Tables S2 and S3, and STAR Methods [file mmc4.xlsx]

## Sheet: Sheet1
Supplementary Table S6. Results for all 38 expression array based and 27 RPPA based biomarkers evaluated in this study. Related to Figures 3, 6, S2, S3, S6, S7, Tables S2, S3, and STAR methods.
PID	2082	3074	3833	3919	7054	7184	7740	8916	10007	10079	10112	10169	10259	10308	10472	10534	10602	10617	10741	10926	10934	11083	11245	11736	11740	11991	11993	12168	12388	12430	12737	12742	12769	12786	12855	13024	13096	13125	13252	13327	13439	13533	13556	13697	13749	13794	13942	13997	14007
Arm	Paclitaxel	Paclitaxel	Paclitaxel	Paclitaxel	Paclitaxel	Paclitaxel	Paclitaxel	Paclitaxel	Paclitaxel	Paclitaxel + Pembrolizumab	Paclitaxel + Pembrolizumab	Paclitaxel + Pembrolizumab	Paclitaxel	Paclitaxel + Pembrolizumab	Paclitaxel + Pembrolizumab	Paclitaxel + Pembrolizumab	Paclitaxel	Paclitaxel	Paclitaxel	Paclitaxel + Pembrolizumab	Paclitaxel + Pembrolizumab	Paclitaxel + Pembrolizumab	Paclitaxel + Pembrolizumab	Paclitaxel	Paclitaxel	Paclitaxel	Paclitaxel + Pembrolizumab	Paclitaxel	Paclitaxel	Paclitaxel + Pembrolizumab	Paclitaxel	Paclitaxel + Pembrolizumab	Paclitaxel	Paclitaxel	Paclitaxel	Paclitaxel	Paclitaxel + Pembrolizumab	Paclitaxel	Paclitaxel	Paclitaxel	Paclitaxel + Pembrolizumab	Paclitaxel + Pembrolizumab	Paclitaxel	Paclitaxel	Paclitaxel	Paclitaxel	Paclitaxel + Pembrolizumab	Paclitaxel	Paclitaxel + Pembrolizumab
HR	0	1	0	0	0	0	0	0	0	0	0	0	0	1	0	1	0	0	0	0	1	1	1	1	1	0	1	1	1	1	0	0	1	1	1	0	1	1	1	1	1	1	1	0	1	0	1	1	1
HER2	0	0	0	0	0	0	0	0	0	0	0	0	0	0	0	0	0	0	0	0	0	0	0	0	0	0	0	0	0	0	0	0	0	0	0	0	0	0	0	0	0	0	0	0	0	0	0	0	0
MP	0	0	0	1	1	1	1	0	0	1	1	1	1	0	0	0	1	1	1	1	1	0	0	0	0	1	1	1	0	0	1	1	1	0	1	1	0	0	0	0	1	0	0	1	0	1	0	0	0
pCR	1	0	0	1	0	1	0	0	0	1	0	1	0	0	0	1	0	0	1	1	0	0	0	0	0	0	0	0	0	0	0	1	1	0	0	1	0	0	0	0	0	0	0	0	0	0	1	0	1
Gene Expression
ICS5	1.5938	-1.38765	1.14336	0.624879	-0.540607	-0.469668	-0.403103	-0.743027	0.672242	0.453478	-2.03976	0.725168	-0.0808854	-0.729023	1.25936	0.386817	-1.43811	-1.5149	-1.13091	0.941457	1.28067	1.42391	-1.33431	-2.33576	-1.29425	0.68755	-0.291055	0.97167	-1.21721	-1.02231	1.32677	0.59338	0.3844	-1.51198	0.39332	1.16216	1.77532	0.268707	-1.13908	-1.06421	0.309317	-0.0518806	-0.288005	-1.02788	-0.759659	1.32727	0.431993	-0.666391	0.762881
Mod3_IFN	-0.331227	0.0437903	-0.180566	0.752601	-0.627026	-1.5195	-1.23534	-1.49171	0.745069	-1.36793	-1.11178	-0.938192	-0.219034	-1.00284	-0.829744	0.088495	-2.28529	-1.69815	-1.18598	2.06948	0.850608	0.74945	-0.199144	-0.653443	0.417171	0.434309	-1.16836	0.235409	-1.07604	1.1532	0.245611	1.95223	0.222758	-1.53094	-0.418712	-0.175769	1.1392	0.591626	-0.395836	-1.26929	-0.49359	-1.15392	-0.626632	0.0612967	-0.107741	1.6914	-0.0434094	-0.996964	1.12497
Mod4_TB	0.967461	-0.966348	1.00155	0.381293	0.211512	-1.14449	-0.0726538	-1.03579	0.638624	0.227555	-1.92928	0.478362	0.100626	-0.763414	0.0566007	0.495287	-1.65524	-0.251135	-1.06861	-0.263061	0.410727	1.97199	-1.49821	-1.94126	-1.99294	0.447833	-0.447531	1.00713	-1.21315	-1.23876	1.28966	0.190189	0.335338	-1.32398	0.384155	0.92467	0.921339	-0.000240286	-1.4559	-0.705078	0.175268	0.483005	0.0273375	-1.24395	-0.378164	1.07885	0.622609	0.0861665	0.51173
TcClassII_sig	1.18112	-0.176383	1.45628	0.552267	-0.354955	-1.3477	0.145634	-0.234016	0.366499	0.838375	-1.42202	0.127871	0.157566	-0.515222	0.0318437	0.970574	-1.78263	-0.319408	-0.64067	-0.746304	-0.0512908	1.78125	-1.63345	-1.35341	-1.40102	0.725401	-0.536007	1.15245	-1.33269	-1.65752	1.2138	1.06668	1.02307	-1.41121	-0.0397517	0.960042	1.08031	0.447315	-1.22533	-0.960667	-0.0619828	0.395977	-0.0821531	-1.10722	-0.660391	0.621626	0.432082	-0.151961	0.340322
TGFB_sig	0.115853	1.10232	0.541836	-0.943898	-0.770242	0.639049	-0.224473	-0.990835	1.67699	-1.06024	0.43419	0.00420866	-0.646436	-0.82549	-1.71402	0.703036	-0.440971	2.13424	-0.379074	-2.46474	-2.27117	-0.89966	0.641709	0.615156	-0.318503	-0.126917	0.390999	-0.295396	1.20416	-1.08628	-0.550267	-0.793864	1.24883	-1.23427	-1.05532	-0.898993	-1.43355	-1.35615	-1.06565	0.478591	0.454491	0.278876	0.265942	-1.52609	0.683487	0.184476	-1.24675	1.51514	-1.6034
CSR_Act	-0.763517	-1.10828	-0.32288	-0.0101065	0.0351676	0.772282	0.449486	0.104888	-1.82552	0.961383	0.936691	0.997249	1.76787	0.0693012	0.0351904	-1.24835	1.16318	-0.435012	0.735299	1.88631	1.9157	-1.44111	-0.65079	-0.16742	-0.351718	0.742805	-0.253547	0.0258452	-0.0287913	-0.255611	0.319896	1.4231	-0.234089	0.174426	1.15464	0.148809	0.874957	0.640524	0.989585	-0.0274259	0.346707	-1.45661	-0.810979	0.820133	-1.30829	-1.09529	-0.49189	-1.27312	-0.1007
TIL_sig	0.131296	-0.268755	1.18453	0.178023	0.634979	-0.18734	0.33297	-1.16633	0.454519	-0.146489	-1.24631	0.0394174	-0.525183	-0.0417108	1.07703	0.54052	-2.00255	2.8445	-1.06527	0.669953	1.13479	1.67345	-0.879367	-1.10655	-2.10417	-0.0378407	-0.455379	0.444915	-0.959635	-1.61597	0.661926	0.71109	-0.0540377	-1.68965	0.465842	0.786342	1.33991	-0.069948	-0.664649	-0.34544	0.35146	-0.226614	-0.128572	-1.39509	0.294986	0.981709	0.757674	0.535073	0.543387
Tcell_sig	0.86556	-0.632715	1.15003	0.443213	0.206341	-1.24899	-0.197729	-0.798474	0.429155	-0.0727821	-2.08278	-0.0843083	0.0689656	-0.591942	0.10364	0.7582	-1.2343	-0.0682752	-0.975088	-0.467244	0.573972	2.18509	-1.42737	-1.97513	-1.94082	0.391029	-0.951288	0.838231	-0.979825	-1.78739	1.17926	0.0964674	0.307334	-1.37584	0.522132	0.647885	1.52973	0.234552	-1.08425	-0.223103	0.116432	0.20659	0.283131	-1.30722	-0.242338	0.943099	1.00668	0.458882	0.422865
Tc_sig	0.0631839	-0.483893	0.512092	0.716241	0.0161492	-0.325338	0.160467	-0.596688	0.298579	0.44129	-1.66037	-0.0793607	-0.0138777	-0.791087	0.147835	0.100579	-1.7997	0.408216	-0.742279	1.14587	-0.167004	3.20493	-1.13856	-1.83521	-1.52414	0.490208	-0.279355	1.54542	-1.11307	-1.03335	1.16205	0.843994	0.69458	-1.28348	0.6794	0.321792	1.98972	0.287388	-1.1744	-0.314036	0.0966456	0.29736	0.429157	-0.92726	-0.661007	1.72724	0.759121	0.0776433	0.679899
ExhTc_sig	0.645544	0.00349256	1.13689	0.202006	-0.502673	-1.12425	-0.245246	-0.657334	0.434559	0.652427	-1.56165	0.0378389	0.749537	-0.310463	-0.578998	0.48584	-1.12207	-0.658151	-0.83772	-0.308418	-0.344298	2.81516	-1.15348	-1.45929	-1.51105	0.588675	-0.738225	1.14469	-0.821603	-1.39912	1.55041	1.13856	0.330839	-1.5379	0.36832	0.84048	0.366957	-0.26385	-1.48096	0.170624	0.323956	-0.316153	-0.285589	-1.25761	0.171715	1.24834	0.156075	0.786984	0.688818
Th1_sig	0.792054	-0.692987	0.679399	0.609532	-0.0277542	-1.08897	-0.0976214	-0.692023	0.0702527	0.555662	-1.76046	0.528197	0.0380656	-0.666775	-0.377187	0.462955	-1.21357	1.35128	-0.971396	-0.34606	-0.720645	2.17253	-1.31861	-1.59201	-1.61099	0.566069	0.0248631	1.00503	-1.12655	-1.3773	1.5737	0.368321	0.399544	-0.804871	0.0664944	0.689999	0.0456787	-0.304429	-1.54286	-0.613194	-0.0858645	0.0617723	-0.276963	-0.961952	-0.0885628	1.63991	0.527233	0.214998	0.924657
Treg_sig	0.0205535	0.396046	1.06721	-0.770643	-0.09051	-0.0362488	0.0940975	0.548366	0.651358	-1.27828	-2.45647	-1.04987	0.769297	-1.14942	-0.752855	0.918329	-0.46406	4.88881	-1.33687	-1.06317	-1.18963	-1.22805	0.378557	-1.41714	-1.32925	0.01293	-1.27155	0.712495	0.591865	-1.38366	1.28979	0.712495	0.339244	-2.10923	0.170332	-0.0322129	1.17349	-0.752855	-0.549413	1.57051	0.88066	-0.465704	0.907417	-2.00206	1.68665	1.09486	0.114128	3.28728	-1.24644
Cyto_sig	0.616234	-0.814467	0.705869	0.431683	-0.171301	-1.44058	0.0852871	-0.441875	0.164665	0.298212	-1.57126	0.347741	0.772756	-0.706335	0.12959	0.203264	-1.18407	-0.0585495	-1.15032	0.0371247	0.563528	1.97855	-1.28178	-1.79714	-2.05015	0.207688	-0.590103	1.257	-1.12335	-1.46672	1.29772	1.17222	0.462866	-1.21826	0.211158	1.16119	1.96152	0.330816	-1.18491	-0.444824	-0.0988728	0.123453	0.351633	-0.966316	-0.623498	0.699244	0.709403	0.30758	0.691958
NK_sig	0.41184	-1.17833	1.21018	0.558113	-0.639351	0.396023	0.0251258	-0.540486	-0.235355	-0.0052148	-1.87884	0.275134	-0.178553	-0.372621	0.397057	1.11498	-1.44683	0.633663	-2.17371	0.744165	0.735976	1.79889	-1.01107	-1.70334	-1.67813	0.128474	0.123905	0.59035	-0.885093	-1.63831	0.594358	1.07183	-0.02254	-1.19367	-0.228029	0.364519	3.45814	0.250526	-0.926208	0.0611123	0.215918	-0.429898	0.777479	-1.14256	-0.00702489	1.02559	0.731666	0.995811	0.991243
NK56d_sig	0.879606	0.291281	1.63142	-0.244661	-0.605072	-0.869232	-0.429477	0.176715	0.516954	0.900867	-1.93414	0.463289	-0.597195	-0.620057	0.456501	0.841759	-1.14409	3.55643	-0.890941	-0.941532	-1.0919	0.757868	-0.00368224	-0.00803688	-1.75515	0.720918	0.614165	0.902917	-0.897857	-0.429605	1.00653	0.914764	-0.0177708	-0.853222	-0.173834	1.00327	0.00368224	-0.711248	-2.35455	0.308059	1.23156	0.336556	-0.765489	-1.3859	0.586436	2.18843	-0.392911	0.497294	0.0604847
Bcell_sig	1.48666	-1.05936	1.1514	0.240498	0.436136	-0.688558	-0.10627	-0.469562	0.846936	0.379322	-2.08318	1.27992	0.475255	-0.825637	0.180079	-0.258026	-1.09552	0.272023	-1.25923	-0.00770374	0.976641	0.593689	-0.925091	-1.72581	-1.41545	0.482797	0.0826624	1.5252	-0.691305	-0.470074	1.3521	0.359214	0.268336	-1.25501	0.483361	1.2609	0.782256	-0.434172	-1.38119	-0.339304	1.03654	0.787949	0.110532	-1.202	0.0352387	1.48601	0.533052	0.4735	0.351003
DC_sig	1.46635	-1.49039	1.0908	0.0875644	0.792361	-0.67534	1.54012	-0.356698	0.147136	1.31068	-1.47026	1.38939	0.298919	-1.15012	-0.34605	1.65717	-1.15371	0.915456	-0.579067	-0.0968953	0.11435	0.309275	-0.995556	-1.42423	-1.7761	1.27728	0.158114	1.74957	-0.856177	-1.08989	0.219112	1.4819	-0.364419	-1.46938	-0.464863	0.729057	-0.0220649	-0.304518	-1.27007	-0.350001	0.382495	-0.0719762	0.33928	-0.740144	-0.226138	0.35377	-0.0745743	0.511042	-0.817207
Mac_sig	0.869623	-0.455297	1.04497	-0.548015	-0.0222431	-1.10577	0.130593	-0.74977	0.516561	0.806104	-0.197093	0.194379	-0.146415	-1.16322	0.885331	1.16498	-1.74288	-1.33302	-0.272116	-0.0942467	0.967539	1.55993	-1.37139	-0.590284	-1.36402	0.644707	-0.747897	1.125	-0.389408	-1.14587	0.877725	0.754585	1.20381	-0.893433	-0.00580921	0.722406	0.51079	-0.142058	-1.08751	-1.79952	0.509261	-0.590858	-1.15221	-0.149434	-1.09389	1.70588	0.146262	-0.318016	0.135255
Neut_sig	0.597541	0.627607	1.57298	-0.773133	-0.288354	-0.360088	-0.0183884	0.532101	1.66308	-1.0278	-1.94349	-0.84096	0.176144	-0.972796	-0.388185	1.11564	-1.0924	3.56969	-1.40383	-0.869952	1.20888	-0.187299	-0.00639791	-0.412434	-1.19322	0.416312	-1.10114	1.0068	0.0834711	0.039506	1.47416	0.491625	1.17476	-1.33436	0.126034	0.0981759	1.17714	-0.0293648	-0.972498	0.683563	0.614751	-1.05193	0.0817412	-1.60498	1.54992	0.712853	-0.48563	2.75392	-0.504391
Mast_sig	0.462029	-0.668199	-0.110536	-0.907523	0.742143	-1.06479	0.00191442	-0.123154	0.455372	-1.4011	-1.22808	-0.873673	0.150717	0.146062	-0.0953731	-0.624319	-1.37849	0.697416	-1.23878	-1.28854	-0.613181	1.51777	0.687213	-1.02441	0.0390716	-0.371898	0.197142	-0.0660258	-0.0079405	1.58534	-0.801817	-0.701462	0.361413	-0.410513	-0.323168	-0.452108	1.40523	0.444211	0.335089	1.58643	-0.182545	1.25312	0.987646	-1.31414	1.95078	-0.0846479	0.954035	2.61406	-0.207519
PARPi7_sig	0.5659	-1.329	-0.01396	0.9493	1.333	-1.988	0.89	-0.1811	0.4836	0.2537	0.6272	1.509	0.4392	-0.6922	-0.8161	1.023	0.3499	3.196	0.9542	-0.8911	1.051	-0.6002	-0.4549	-0.1592	-0.4218	0.9762	0.2683	-0.08663	-0.9224	-2.052	0.6334	0.1342	0.7417	-1.166	-0.4179	-0.1062	0.4062	-1.364	-1.226	-2.97	0.6819	0.6295	-1.188	0.08598	-1.413	0.1374	0.5256	-0.3006	-0.5877
HR1	-0.5894	0.006846	1.614	-0.5519	0.07745	1.27	0.4122	0.2111	-0.9214	-0.3112	-0.6515	-0.9789	0.9896	0.3713	-0.7876	0.4771	-0.1612	-0.7056	-0.5622	0.8065	0.8276	-1.276	0.4312	-1.915	-1.059	-1.138	-1.394	1.256	0.326	-0.132	0.7267	0.1735	-0.6269	-1.115	0.9291	0.6252	0.8027	-0.7618	0.6766	2.426	0.3218	-2.322	0.1995	-1.016	2.358	0.3558	-1.407	2.88	1.054
BER	-1.703	-0.9808	0.8475	-0.6889	-0.3314	-0.01525	0.08793	0.6804	-1.667	-0.0826	-0.225	1.489	1.135	-0.5582	-0.8678	0.02741	2.265	0.512	1.402	-0.5624	0.04328	-0.4638	-0.5097	0.1047	-1.144	0.4228	0.2306	1.548	-0.11	-0.7371	0.9873	1.771	-0.3249	-1.191	1.317	-0.7581	0.2469	0.1317	-0.1225	0.7899	-0.07179	-1.216	-0.445	0.3323	1.102	-0.5442	-1.045	1.146	-0.1419
NER	0.4206	0.7367	1.446	-0.7544	0.3706	-1.035	0.5058	-0.7968	0.6723	-0.786	-1.379	-0.4865	1.871	-1.434	-0.009557	1.659	1.198	0.6646	0.2495	-2.299	-1.593	-0.6514	-0.331	-0.6262	-1.699	-0.3259	-0.6058	1.339	0.342	-1.374	0.6044	-0.2288	0.3343	-1.491	-0.3391	0.06411	-0.09307	-0.4178	-0.2025	1.044	-0.7301	-0.3831	2.281	-2.408	1.455	1.211	-1.01	3.4	-0.7182
NMR	-1.045	0.00155	1.075	-0.299	0.9372	1.382	0.6279	0.5145	-1.449	-0.8559	0.7907	0.5469	0.9818	0.237	-0.1917	0.601	0.05255	-2.936	0.7045	1.644	0.8322	-0.9864	-0.4672	-0.6212	-0.9773	-0.1805	-0.3759	1.001	0.001259	0.7243	0.2535	-1.317	-0.4501	-1.023	1.655	0.3643	0.1381	-0.3879	1.285	1.434	-0.2846	-1.379	-0.02562	1.022	0.8173	-0.5903	-1.66	1.55	0.3676
FA	-1.32	-0.8222	0.3051	0.4951	0.676	1.23	0.2797	-0.2527	-1.374	-0.3909	0.5436	0.6592	1.428	-0.3956	-0.8378	0.6121	-0.1257	-0.005246	0.9161	2.275	1.047	-1.228	0.1832	-1.596	-1.293	-0.37	-0.198	0.9002	0.06663	-0.7523	1.333	1.48	-0.1088	-0.02979	0.3904	-0.01517	0.4798	-0.849	0.6443	1.588	0.4709	-2.133	-1.183	0.4788	1.049	0.1936	-1.661	1.418	0.09626
NHEJ	-1.054	0.4743	1.533	-1.413	0.4157	0.4329	-0.1103	1.31	-0.6846	-2.059	-1.703	-1.098	1.492	-1.187	0.7019	0.6794	0.5035	-0.01161	-0.2748	0.1602	1.416	-1.081	0.205	0.05706	-0.4382	-1.608	-0.6286	1.082	0.8547	-1.533	1.66	0.109	-0.6714	-1.377	0.8103	-0.03021	1.722	0.1557	1.036	2.069	1.803	-1.742	1.914	-0.4662	1.866	-0.3519	0.1844	2.715	-1.414
DR	1.367	0.2208	0.7328	-0.989	-0.1574	-1.854	1.111	0.8016	-1.661	-1.782	-0.6037	-0.4194	-1.216	-0.3725	-0.1464	-0.552	2.127	0.2908	0.1611	-1.935	1.089	-2.623	-0.3782	1.104	2.176	-0.08356	-0.6048	0.03078	0.7492	-0.663	1.408	-0.2564	-0.365	-1.728	-0.4882	-0.2508	0.794	0.987	0.3264	0.6723	-0.5682	-0.1378	0.6016	-1.377	0.1167	-0.4169	-0.8039	0.8597	-1.045
TLS	-0.9072	0.5995	1.446	-0.1416	0.2614	2.089	1.154	0.01818	0.6571	-1.466	-1.458	-0.7447	0.4246	0.02168	-0.2548	0.9247	0.4846	2.15	-0.8215	0.7916	0.2159	-0.2461	-0.2432	-0.3611	-1.502	-0.8989	-1.166	0.3952	0.4907	-0.8849	0.1094	0.7187	-1.17	-1.803	0.1762	0.4315	0.3267	-1.461	-0.02833	1.887	1.041	-1.028	-0.1954	-0.6736	1.864	0.6745	-1.135	2.886	-0.3676
DamageSens	-1.264	-0.02641	1.913	0.7503	0.9525	0.6308	1.134	-1.838	-0.7073	-0.4013	-1.142	0.5709	1.793	-0.01334	-1.195	-0.09419	0.2719	1.948	0.0004975	1.535	-0.8286	-0.9871	-0.09947	-1.839	-1.401	0.8254	-0.7724	1.562	-0.07602	-1.466	0.4997	0.9443	-0.9961	-1.919	1.055	0.7876	-0.3116	-2.316	-0.6765	1.535	0.7657	-2.261	-0.352	-0.3582	0.9503	1.307	-1.299	2.426	0.09034
ER_PR_sig	-0.3844	1.146	0.03097	-0.6061	-0.228	-0.7818	-0.6756	-0.3244	-0.3354	-1.304	-1.378	-0.9543	-0.6569	1.805	-0.8348	0.5542	-0.9129	0.3524	-1.625	-1.068	-1.149	-0.1305	1.569	0.8145	1.478	-0.8715	-0.7084	-0.08517	1.984	0.4204	-0.398	-0.4952	-0.5824	0.6849	0.5504	-0.8774	1.587	0.5346	1.283	1.531	0.3838	-0.1093	0.947	-1.409	1.325	-0.08645	-0.1496	2.113	1.287
Mitototic_sig	-1.214	-1.289	0.3257	0.9213	1.421	1.108	0.452	-0.5308	-1.88	0.7539	0.009011	0.8399	1.181	-0.5488	-0.8814	-0.9414	0.7561	-0.2084	1.205	1.801	1.545	-1.005	-0.4206	-1.628	-1.15	0.7208	-0.3279	0.8063	-0.6612	-0.2833	0.5512	1.143	0.1955	-0.5513	0.7926	0.1797	-0.297	-0.501	0.2308	0.8699	0.4328	-1.823	-1.397	0.3128	0.2325	0.4725	-1.892	0.8526	-0.1082
STAT1_sig	0.7894	-0.7373	1.149	0.9955	-1.003	-0.8716	-0.236	-0.3272	-0.0152	0.2955	-0.8742	0.5449	0.315	-0.6894	0.0624	0.735	-1.924	-1.318	-0.2179	1.534	1.156	1.606	-1.303	-1.581	-0.6556	1.001	-0.0358	1.078	-1.56	-0.6395	0.9858	1.275	0.3186	-1.736	-0.4686	0.2033	1.443	0.3553	-0.9555	-1.571	-0.4231	-0.8062	-0.9448	-0.1403	-1.053	0.8844	-0.3137	-1.408	0.8764
Chemokine12	1.226	-1.473	0.9211	0.4825	-0.00922	-0.5229	-0.1621	-0.3892	0.1439	0.563	-0.9458	0.8654	0.3113	-0.6842	0.7275	0.4876	-1.736	-1.101	-0.8842	0.884	2.165	1.163	-1.785	-2.26	-1.204	0.9716	0.01178	0.8433	-1.627	-1.2	0.9681	0.9819	0.3545	-1.633	-0.1188	0.7616	0.9048	-0.02532	-0.9904	-1.048	0.05888	-0.5071	-0.3591	-0.6901	-1.258	0.8197	0.3531	-0.9074	0.3693
TIS	1.144	-0.4999	1.488	0.4722	-0.6137	-1.376	-0.3253	-0.251	0.2657	0.2587	-1.597	-0.0377	0.5782	-0.7009	-0.1938	0.7023	-1.808	-0.06077	-0.9674	0.314	0.5577	1.698	-1.322	-1.948	-1.208	0.8321	-0.5917	1.274	-1.376	-1.454	1.277	1.381	0.5836	-1.849	0.09142	0.8274	0.9249	0.1221	-1.38	-0.5786	0.2809	-0.6655	-0.3542	-1.293	-0.4832	1.17	0.06066	-0.356	0.497
Geparsixto	1.069	-0.9251	1.072	NA	-0.6098	-1.235	-0.07131	-0.1051	0.1604	0.3806	-1.59	0.4638	0.4948	-0.7617	0.7973	0.7097	-1.337	-0.2025	-0.8258	0.4693	0.8839	1.692	-1.542	-2.13	-1.457	0.8212	-0.3179	1.154	-1.411	-1.398	1.301	0.8475	0.3801	-1.679	0.3696	0.9167	1.335	0.1014	-1.07	-0.6927	0.139	-0.4292	-0.4381	-1.385	-0.5988	1.052	0.4321	-0.1397	0.5252
PDCD1	1.6723	-0.469213	1.29923	0.714228	-0.696025	-1.36114	-0.0820019	0.170312	0.0600146	0.913105	-1.59687	0.616456	0.511656	-0.721347	-0.380903	0.771539	-0.613843	-1.20074	-0.638894	-0.838763	-0.280519	2.16855	-1.32086	-1.75908	-1.20885	0.937345	-0.509043	1.34501	-0.987537	-1.03232	1.57083	-0.0134267	0.588702	-0.946266	0.291242	1.10847	0.302866	0.183648	-1.24291	-0.393609	0.234742	0.206987	-0.341434	-1.19002	-0.228704	1.35691	0.351257	1.06098	0.574374
CD274	1.13037	-0.893552	1.01128	0.536406	-0.110872	-0.721694	-0.457603	1.14435	0.266969	-0.235585	-2.00761	0.536543	0.466648	-0.917399	-0.402784	1.38953	-0.859564	1.09597	-0.92151	0.296435	-0.273136	1.13503	-0.440746	-1.46902	-1.34362	0.790629	-0.939463	1.14887	-0.30452	-1.16354	1.31758	1.78135	0.216536	-2.08148	0.378252	0.556003	0.757601	-0.154316	-0.720324	0.129647	0.437183	-1.19547	0.1857	-1.74298	0.319733	1.3417	-0.385379	1.82178	-0.0509818
Reverse Phase Protein Arrays
Nivo	NA	NA	NA	NA	NA	NA	NA	NA	-1.091	NA	1.035	-1.084	-0.3533	-0.515	NA	-1.569	-0.435	NA	0.6621	1.26	-0.8199	1.376	0.03533	0.0808	-1.54	NA	-1.68	0.611	0.872	0.3627	0.4605	NA	0.6621	0.9257	1.035	-0.2277	-0.7083	0.03533	-0.8199	NA	-1.373	-0.009655	-1.288	0.5604	NA	NA	0.611	-0.2277	-0.8199
Pembro	NA	NA	NA	NA	NA	NA	NA	NA	-0.3954	NA	0.5541	-0.1947	-0.8945	-0.1292	NA	-1.266	-0.5252	NA	0.1292	2.253	-0.8366	1.947	0.2151	-0.3479	-0.9976	NA	-1.863	1.131	1.3	1.131	0.4488	NA	-0.2834	1.387	0.6627	-0.3345	-0.4058	-0.01169	-0.9008	NA	-0.7253	-0.6605	-1.504	0.9287	NA	NA	-0.0886	-0.7412	0.06411
22C3	NA	NA	NA	NA	NA	NA	NA	NA	-0.141	NA	-1.404	0.9971	-0.5273	0.0338	NA	0.5372	1.037	NA	0.9545	0.6518	-0.6553	-0.7247	-0.1636	0.2445	-0.2564	NA	-1.119	-0.02808	-0.5599	1.754	0.3574	0.5723	-0.1945	-0.4579	1.209	1.575	-0.1067	1.375	3.671	NA	0.1442	-0.473	-0.5541	2.448	NA	NA	-0.8284	-1.476	-0.9262
28.8	NA	NA	NA	NA	NA	NA	NA	NA	-0.6418	-1.919	1.221	0.8461	-0.2442	1.178	NA	0.05986	-1.154	NA	0.69	3.975	-1.495	1.444	1.444	-0.3212	-0.7681	NA	-1.904	0.69	0.5769	2.239	-0.5113	-1.63	0.54	1.399	0.9265	-1.094	0.69	-0.9326	-1.021	NA	-0.6268	1.399	-1.01	0.2915	NA	NA	-0.003343	-0.1262	0.1245
Atezo	NA	NA	NA	NA	NA	NA	NA	NA	-0.2649	NA	0.6884	0.333	-0.5348	0.1239	NA	-1.354	-0.2351	NA	0.02537	2.067	-1.089	1.738	0.8183	0.01085	-0.8297	NA	-1.839	1.379	2.067	1.738	0.3842	-1.414	0.1127	1.329	1.137	0.1499	-0.8049	0.2289	-0.827	NA	0.3644	-0.5979	-1.471	0.2442	NA	NA	-0.07764	-0.791	0.3605
E1L3n	NA	-0.3053	-0.283	NA	-0.4381	NA	NA	NA	-0.8788	-1.163	-0.06705	0.56	-0.254	-0.03438	NA	-0.5822	-0.9808	NA	0.6489	0.8183	-0.8763	0.4791	0.3859	-0.4518	-0.9516	0.5113	-1.272	1.392	-0.181	-0.04048	0.8183	-0.7936	0.128	0.4714	0.3441	-0.6121	-0.265	-0.3558	-0.7608	NA	-0.2705	-0.5254	-1.187	0.2603	NA	-0.01687	-0.03024	-0.4923	0.0775
SP142	NA	NA	NA	NA	NA	NA	NA	NA	-0.1793	-0.8159	0.393	-0.6547	0.2594	-0.6056	NA	-0.7158	-0.8159	NA	0.4934	0.3294	-0.8159	0.9079	-0.7027	-0.8159	-0.4602	NA	-0.6942	0.2691	-0.2421	-0.2983	-0.4925	-0.8159	0.4149	-0.3325	-0.2016	-0.8159	-0.4163	-0.8159	-0.8159	NA	-0.05275	0.9641	-0.01443	-0.7511	NA	NA	-0.3891	-0.4207	0.08863
HLADRPQX	NA	NA	NA	NA	NA	NA	NA	NA	1.321	NA	0.1735	-0.383	-0.3741	-0.3925	NA	2.277	-0.4047	NA	-0.3728	-0.3524	-0.4057	-0.401	-0.4087	-0.3869	-0.3757	NA	-0.4087	-0.279	-0.4087	0.04064	0.03043	-0.3972	-0.3966	0.2731	-0.376	-0.3805	-0.3345	-0.3427	-0.3809	NA	-0.3922	-0.3758	-0.3991	-0.3016	NA	NA	3.638	-0.3715	-0.3897
HLADR	NA	NA	NA	NA	NA	NA	NA	NA	-0.1415	NA	-0.2443	0.0119	-0.2455	-0.141	NA	-0.1959	-0.3204	NA	-0.1384	0.002997	-0.3519	0.05855	-0.2581	-0.00788	-0.3045	NA	-0.3903	0.3397	-0.2804	-0.2232	0.1637	0.04651	0.01405	-0.1829	-0.02109	-0.2365	-0.07171	-0.1734	-0.1581	NA	-0.2181	-0.2147	-0.3124	-0.1523	NA	NA	-0.094	-0.2377	0.1563
JAK1.Y1022.Y1023	NA	-0.63	0.5804	-0.2972	-1.334	-0.4869	-0.1638	-0.03966	0.02022	-1.454	-0.8099	1.677	0.03658	1.593	NA	-0.1084	-0.3024	NA	-0.09314	-0.586	-0.7975	-0.4874	1.291	0.4421	-0.5759	-0.6392	-0.9808	1.538	-0.3678	1.894	0.2616	-0.1157	1.25	0.6209	1.521	1.157	0.07211	-0.6227	-0.3424	-0.08614	1.071	-0.48	-1.077	1.727	-0.1299	-0.1047	-1.037	-0.3531	-0.586
JAK2.Y1007.Y1008	NA	NA	NA	NA	NA	NA	NA	NA	-0.1674	-1.145	0.00305	1.519	-0.4781	-0.1674	NA	-0.8004	-0.2006	NA	0.1096	0.5287	-1.194	-0.3298	-0.1002	-0.3298	-1.042	NA	-0.8352	0.5692	-0.134	-0.06611	0.1824	-1.032	0.8204	0.00305	-0.03174	1.087	0.00305	-0.4232	-0.5229	NA	0.735	-0.4901	-0.7045	0.8638	NA	NA	0.1096	-0.3613	-0.6651
STAT1.Y701	NA	-0.6229	0.04715	-0.0637	-0.6956	-0.2871	-0.07266	-0.3184	-1.001	-0.6548	-0.3198	2.553	-0.1558	-0.7836	NA	0.229	-0.8697	NA	0.3058	0.2123	-0.7925	-0.413	-0.7157	1.202	-0.7779	0.3757	-0.8764	1.146	-0.4983	0.2543	0.176	0.531	2.925	-0.1067	-0.04378	0.5	-0.471	0.6292	-0.9742	-0.815	1.922	-1.146	-1.025	0.6388	-0.4765	-0.2089	-0.02849	-1.089	0.8041
STAT3.S727	NA	0.4744	-0.2694	-0.1785	-0.3492	-0.4321	0.05469	-0.7974	-0.8564	NA	-0.8564	-0.8564	-0.5988	-0.8564	NA	-0.8564	-0.6819	NA	0.9963	-0.8564	-0.7397	-0.8564	-0.8564	-0.03046	-0.5308	1.672	-0.8564	1.185	-0.2278	-0.8564	0.6231	-0.8564	0.005792	0.05179	-0.4703	-0.6955	-0.8564	-0.4662	-0.4832	-1.09	-0.8564	-0.8564	-0.8564	0.7098	0.1279	0.217	-0.8564	-0.5698	-0.8564
STAT3.Y705	NA	-1.39	-1.52	0.1668	1.949	-0.3812	0.3742	-0.4294	0.6315	NA	-0.6842	-0.9737	-0.6552	-1.177	NA	-1.101	-0.2449	NA	1.323	-0.3597	-0.6269	0.5268	-0.6445	-0.3652	-1.091	0.5518	-1.26	1.461	-0.2387	-1.18	0.07468	-0.7167	0.3345	-0.8262	-0.8038	-1.062	-0.9889	-1.282	-1.145	-1.429	-1.412	-0.8352	-0.777	-0.0783	-0.5712	-0.7624	0.1315	-0.9553	-0.3495
TYK2.Y1054.Y1055	NA	NA	NA	NA	NA	NA	NA	NA	-0.2873	-0.5709	-0.3134	0.1631	-0.5943	-0.5441	NA	-0.5667	-0.4965	NA	0.1507	-0.377	-0.6253	-0.5963	-0.5743	-0.491	-0.6722	NA	-0.3837	-0.3191	-0.3752	-0.5377	-0.2827	-0.5839	0.251	-0.5441	-0.6518	1.966	-0.4372	-0.5178	-0.6182	NA	-0.5232	-0.257	-0.08418	0.4397	NA	NA	-0.4991	-0.6411	-0.6135
CD3e	NA	NA	NA	NA	NA	NA	NA	NA	-0.3714	-1.148	-0.5858	0.4151	-0.3253	0.08809	NA	-0.2762	-0.8315	NA	-0.02679	1.464	-0.9138	2.29	0.4421	-0.42	-0.5397	NA	-1.148	0.7572	-0.294	0.5247	1.318	-0.3884	0.2089	-0.2702	0.5527	-0.4126	0.1843	-0.5084	-0.8684	NA	-0.2379	0.4151	-1.039	-0.199	NA	NA	0.06466	-0.7197	1.247
CD3z	NA	NA	NA	NA	NA	NA	NA	NA	0.5094	NA	0.03808	-0.7718	0.206	-0.7794	NA	-0.3403	-0.6458	NA	1.415	2.077	-1.233	-0.4094	0.7404	0.9158	0.09291	NA	-1.105	1.937	1.025	-0.4094	-0.2931	-1.395	-0.01576	1.1	0.1773	0.01106	-0.3635	-0.6192	-0.8899	NA	-1.006	-0.5586	-1.584	0.9884	NA	NA	-1.026	0.01106	-0.5692
BRCA1.S1524	NA	NA	NA	NA	NA	NA	NA	NA	-0.3911	NA	-0.3616	-0.3911	0.3652	-0.3911	NA	-0.3911	-0.1103	NA	0.02471	0.42	-0.3911	0.2897	-0.2764	-0.1647	-0.3911	NA	-0.3911	-0.1391	-0.1521	-0.3911	0.2877	-0.3911	-0.2883	0.1271	-0.006788	0.2269	-0.3715	-0.3911	-0.3911	NA	-0.2721	-0.2465	-0.3669	1.109	NA	NA	-0.3911	-0.2704	-0.3009
CC3.D175	NA	0.6876	1.392	NA	-0.5488	NA	NA	NA	-0.729	NA	0.6173	1.477	-0.3131	0.9881	NA	0.3075	-1.285	NA	0.3899	4.446	-0.6537	1.909	1.609	-0.9959	-0.9795	0.5135	-0.7263	0.5329	0.4154	1.93	-0.8687	-0.7669	-0.2836	0.4026	0.4723	-1.44	0.2807	-1.448	-1.321	NA	-0.2983	0.8203	-0.8509	0.4907	NA	0.2366	-0.2665	-0.4554	0.1284
CC9.D330	NA	0.5752	1.51	0.2977	-1.244	1.719	0.3944	-0.4941	-0.6918	NA	0.4506	1.876	0.1254	1.524	NA	0.9753	-0.9475	NA	0.848	3.627	-0.7362	0.527	1.981	-0.01005	-0.6654	0.1761	-1.531	0.7247	0.2663	2.143	-0.1402	-1.21	0.1601	1.722	0.6843	-0.5566	0.6049	-1.045	-0.8129	-0.9062	0.1952	0.3758	-1.402	1.573	-0.6462	0.1761	-0.0757	-0.1402	0.2305
H2A.X.S139	NA	NA	NA	NA	NA	NA	NA	NA	-0.6828	-1.125	-0.1875	0.175	0.5101	-0.06167	NA	-0.421	1.45	NA	0.887	0.6358	-0.6155	-0.2791	0.175	0.2093	-0.6146	NA	-0.61	0.1581	-0.4621	0.07608	-0.3183	-0.7174	-0.4308	0.3537	0.07608	0.04438	-0.341	-0.6598	-0.2641	NA	-0.2716	-0.2628	-0.7898	0.6144	NA	NA	-0.6777	-0.3953	-0.3714
cPARP.D214	NA	-0.4784	0.1427	-0.3599	0.1881	0.9166	-0.3346	-0.5368	-0.7371	NA	-0.3534	-0.3826	0.5278	-0.5897	NA	-0.4644	-0.1639	NA	3.494	1.416	0.163	-0.6294	0.1247	0.08559	-0.6364	-0.1627	-0.1772	1.827	-0.4254	-0.4485	-0.004668	-0.5564	-0.5468	-0.2984	-0.08277	-0.009399	-0.5575	-0.3763	-0.3751	-0.4859	-0.7077	-0.7564	-0.8205	0.4361	-0.1521	-0.2678	-0.6592	-0.5294	-0.5696
MSH2	NA	NA	NA	NA	NA	NA	NA	NA	-0.6152	-0.5854	0.02176	1.252	0.7394	-0.0761	NA	0.8279	-0.2217	NA	0.902	1.589	-0.1411	-0.7183	0.6551	-0.1223	-0.4929	NA	-0.4803	2.128	-0.6316	0.3046	0.5907	-0.8225	-0.2685	-0.05583	0.279	-0.1326	-0.5413	-0.3662	-0.2031	NA	0.3708	-0.6421	-0.8301	2.223	NA	NA	-0.7942	-0.2495	-0.05771
MLH1	NA	-0.256	3.859	NA	-0.4902	NA	NA	NA	-0.8801	NA	0.243	0.6069	0.2015	0.09936	NA	1.673	0.1548	NA	1.306	0.6316	-0.606	-0.8956	0.2641	0.307	-0.5846	0.129	-0.822	1.891	-0.1828	1.243	0.2222	-1.167	-0.8383	2.083	3.461	0.2015	0.8119	1.092	0.02277	NA	0.1368	-0.8703	-1.045	0.7854	NA	-0.256	-0.8158	0.2641	0.3951
MSH6	NA	NA	0.2765	NA	-0.884	NA	NA	NA	0.6906	-0.4059	0.174	-0.7154	0.6368	0.7062	NA	-0.7154	-0.4427	NA	-0.3141	-0.6337	-0.7154	-0.335	0.5191	0.6235	-0.1997	-0.4673	-0.03433	0.8763	-0.3283	1.227	-0.4492	-0.7154	0.5568	-0.06375	1.801	-0.5604	-0.24	0.07895	-0.7154	NA	-0.2991	0.2725	-0.1585	-0.7154	NA	-0.5246	-0.4192	0.08366	0.2596
CHK2.S33.S35	NA	0.1492	0.4144	-0.6093	-1.503	-0.2505	-0.2685	0.557	-0.7577	-1.123	0.267	1.732	2.82	0.07296	NA	-0.4804	-0.4166	NA	0.6591	0.4002	-0.2962	-0.4863	0.3465	-0.1208	-0.3358	-0.1121	-0.9918	0.9759	0.4868	0.06286	0.3813	-0.8369	0.9408	1.721	0.6963	-0.1118	0.372	-0.5227	-0.3292	-0.6093	0.137	-0.2144	-0.7686	1.612	-0.6093	-0.1219	-0.2489	-0.2795	-0.6806
CHK1.S345	NA	0.03982	1.606	-0.4093	-1.101	-0.1639	-0.2221	-0.4093	-1.288	-1.77	0.5053	0.8081	1.285	0.2631	NA	-0.6266	-0.2253	NA	0.205	1.657	-0.8694	-0.1475	0.4978	0.7175	-0.4359	-0.2416	-1.087	1.706	0.5797	0.5534	0.0562	-1.52	0.1018	2.219	1.102	0.02397	0.004718	-0.1017	-0.4029	-0.4093	1.609	-0.4167	-0.851	2.274	-0.4093	0.6574	-0.06764	0.8724	-0.9422
[truncated: 199 more columns]
